# Supplementary material for: The Development of a Prediction Model Based on Random Survival Forest for the Postoperative Prognosis of Pancreatic Cancer: A SEER-Based Study
Source: Cancers (Basel). 2022 Sep 25;14(19):4667. doi: 10.3390/cancers14194667 (PMC9563591; doi:10.3390/cancers14194667)
Supplement: Supplementary file 1 [file cancers-14-04667-s001.zip]

Archive with 1 entries (1 files):
- cancers-1904450-supplementary.pdf
